# Supplementary material for: ﻿Emending Gymnopus sect. Gymnopus (Agaricales, Omphalotaceae) by including two new species from southern China
Source: MycoKeys. 2022 Mar 4;87:183–204. doi: 10.3897/mycokeys.87.76125 (PMC8917118; doi:10.3897/mycokeys.87.76125)
Supplement: XML Treatment for Gymnopus omphalinoides [file mycokeys.87.76125-treatment1.xml]

<!DOCTYPE tp:taxon-treatment
  PUBLIC "-//TaxonX//DTD Taxonomic Treatment Publishing DTD v0 20100105//EN" "tax-treatment-NSO.dtd">
<tp:taxon-treatment xmlns:tp="http://www.plazi.org/taxpub"><tp:treatment-meta><kwd-group><label>Taxon classification</label><kwd>
              <named-content content-type="kingdom">Fungi</named-content>
            </kwd><kwd>
              <named-content content-type="order">Agaricales</named-content>
            </kwd><kwd>
              <named-content content-type="family">Omphalotaceae</named-content>
            </kwd></kwd-group><mixed-citation publication-type="journal"><person-group><name><surname>Li</surname><given-names>Ji-Peng</given-names></name><name><surname>Antonín</surname><given-names>Vladimír</given-names></name><name><surname>Gates</surname><given-names>Genevieve</given-names></name><name><surname>Jiang</surname><given-names>Lu</given-names></name><name><surname>Li</surname><given-names>Tai-Hui</given-names></name><name><surname>Li</surname><given-names>Yu</given-names></name><name><surname>Song</surname><given-names>Bin</given-names></name><name><surname>Deng</surname><given-names>Chun-Ying</given-names></name></person-group><article-title>﻿Emending <italic><tp:taxon-name><tp:taxon-name-part taxon-name-part-type="genus" reg="Gymnopus">Gymnopus</tp:taxon-name-part></tp:taxon-name></italic> sect. <italic><tp:taxon-name><tp:taxon-name-part taxon-name-part-type="genus" reg="Gymnopus"/><tp:taxon-name-part taxon-name-part-type="section" reg="Gymnopus">Gymnopus</tp:taxon-name-part></tp:taxon-name></italic> (<tp:taxon-name><tp:taxon-name-part taxon-name-part-type="genus" reg="Agaricales">Agaricales</tp:taxon-name-part></tp:taxon-name>, <tp:taxon-name><tp:taxon-name-part taxon-name-part-type="family">Omphalotaceae</tp:taxon-name-part></tp:taxon-name>) by including two new species from southern China</article-title><source>MycoKeys</source><day>04</day><month>03</month><year>2022</year><volume>87</volume><fpage>183</fpage><lpage>204</lpage><pub-id pub-id-type="doi">10.3897/mycokeys.87.76125</pub-id></mixed-citation></tp:treatment-meta><tp:nomenclature><label>﻿</label><tp:taxon-name>
            <object-id xmlns:xlink="http://www.w3.org/1999/xlink" content-type="arpha" xlink:type="simple">FE4ED886-1712-501B-9D97-9EABE5BE609C</object-id>
            <tp:taxon-name-part taxon-name-part-type="genus" reg="Gymnopus">Gymnopus</tp:taxon-name-part>
            <tp:taxon-name-part taxon-name-part-type="species" reg="omphalinoides">omphalinoides</tp:taxon-name-part>
            <object-id xmlns:xlink="http://www.w3.org/1999/xlink" content-type="mycobank" xlink:type="simple">837641</object-id>
          </tp:taxon-name><tp:taxon-authority>J.P. Li, T.H. Li &amp; Y. Li, sp. nov.</tp:taxon-authority><xref ref-type="fig" rid="F2">Figs 2</xref><xref ref-type="fig" rid="F3">, 3</xref></tp:nomenclature><tp:treatment-sec sec-type="Typification" id="SECID0E3HCI"><title>Typification.</title><p>China, Guangdong Province, Shenzhen City, Wutongshan Scenic Area, 16 September 2019, H. Huang, L.Q. Wu &amp; N. Zhan (<named-content xmlns:xlink="http://www.w3.org/1999/xlink" content-type="dwc:institutional_code" xlink:type="simple">GDGM</named-content> 78318, holotype!).</p></tp:treatment-sec><tp:treatment-sec sec-type="etymology" id="SECID0EHICI"><title>Etymology.</title><p>The epithet ‘<italic><tp:taxon-name><tp:taxon-name-part taxon-name-part-type="genus" reg="Gymnopus"/><tp:taxon-name-part taxon-name-part-type="species" reg="omphalinoides">omphalinoides</tp:taxon-name-part></tp:taxon-name></italic>’ (Lat.) refers to the omphalinoid or <italic><tp:taxon-name><tp:taxon-name-part taxon-name-part-type="genus" reg="Omphalina">Omphalina</tp:taxon-name-part></tp:taxon-name></italic>-like basidiomata of the new species.</p></tp:treatment-sec><tp:treatment-sec sec-type="diagnosis" id="SECID0EHJCI"><title>Diagnosis.</title><p>Differs from <italic><tp:taxon-name><tp:taxon-name-part taxon-name-part-type="genus" reg="Gymnopus">G.</tp:taxon-name-part><tp:taxon-name-part taxon-name-part-type="species" reg="volkertii">volkertii</tp:taxon-name-part></tp:taxon-name></italic> Murrill in its striate or grooved pileus and smaller basidiospores (4.0–5.5 × 2.5–3 μm). Basidiomata mainly gregarious on decayed wood in broadleaf forest; pileus disc reddish orange to dark brown becoming paler with age; lamellae broad, adnate and ventricose; stipe glabrous.</p></tp:treatment-sec><tp:treatment-sec sec-type="description" id="SECID0ETKCI"><title>Description.</title><p>Basidiomata omphalinoid, collybioid or gymnopoid. Pileus 10–40 mm broad, membranous, hemispheric when young, becoming convex, plano-convex to applanate, generally umbilicate to sometimes slightly depressed at the centre, inflexed then straight or reflexed at margin, with a marginal zone often undulating with age, glabrous, radially striate or grooved towards the margin, orange (6B7) or reddish orange (7B7) to brown (7D8) overall when young, somewhat reddish orange (7B7) or dark brown (7F8), then paler towards the margin, white or pale orange (6A3) to light brown (6D4), often greyish orange (6B4) to dark brown (6F8) at the disc. Lamellae adnate, broad, ventricose to broadly ventricose, white when fresh, sometimes with greyish red (7B4) to brown (7E7) tint somewhere, margin entire to split and sometimes grooved, L = 12–17, l = 3–5. Stipe 10–30 mm long, 2–4 mm thick in the middle, central, cylindrical, or compressed, with dense basal mycelium when young that disappears when old, hollow, fibrous, glabrous, slightly longitudinally striate when old, rooting deep in the substrate, but eventually attaches to the stump, dull white to greyish red (7B4) when young, soon darker towards the base, white to reddish orange (7A7) at apex, finally entirely dark brown (7F8). Odour not distinctive.</p><fig id="F2" position="float" orientation="portrait"><object-id xmlns:xlink="http://www.w3.org/1999/xlink" content-type="doi" xlink:type="simple">10.3897/mycokeys.87.76125.figure2</object-id><object-id xmlns:xlink="http://www.w3.org/1999/xlink" content-type="arpha" xlink:type="simple">119671F8-DA42-5303-A280-8F5C073D10E4</object-id><label>Figure 2.</label><caption><p>Basidiomata of <italic><tp:taxon-name><tp:taxon-name-part taxon-name-part-type="genus" reg="Gymnopus">Gymnopus</tp:taxon-name-part><tp:taxon-name-part taxon-name-part-type="species" reg="omphalinoides">omphalinoides</tp:taxon-name-part></tp:taxon-name></italic><bold>a</bold><named-content xmlns:xlink="http://www.w3.org/1999/xlink" content-type="dwc:institutional_code" xlink:type="simple">GDGM</named-content> 78483 <bold>b</bold><named-content xmlns:xlink="http://www.w3.org/1999/xlink" content-type="dwc:institutional_code" xlink:type="simple">GDGM</named-content> 78318 holotype! (with magnifying slightly longitudinally striate stipe) <bold>c</bold><named-content xmlns:xlink="http://www.w3.org/1999/xlink" content-type="dwc:institutional_code" xlink:type="simple">KUN-HKAS</named-content> 107312 <bold>d, e</bold><named-content xmlns:xlink="http://www.w3.org/1999/xlink" content-type="dwc:institutional_code" xlink:type="simple">GDGM</named-content> 44411 <bold>f</bold><abbrev xmlns:xlink="http://www.w3.org/1999/xlink" content-type="institution" xlink:title="Herbarium Mycology of Jilin Agricultural Science and Technology University" id="ABBRID0ETMCI" xlink:type="simple">HMJU</abbrev> 00506. <bold>a</bold> photographed by M. Zhang <bold>b</bold> photographed by L.Q. Wu, <bold>c</bold> photographed by X.H. Wang <bold>d, e</bold> photographed by J.P. Li <bold>f</bold> photographed by J.Z. Xu. For a detailed display, the slightly longitudinally striate stipe is magnified in <bold>b</bold>, and the split lamellar edge is magnified in <bold>e, f</bold>. Scale bars: 1 cm.</p></caption><graphic xmlns:xlink="http://www.w3.org/1999/xlink" xlink:href="mycokeys-87-183-g002.jpg" position="float" orientation="portrait" xlink:type="simple" id="oo_653624.jpg"><uri content-type="original_file" xlink:type="simple">https://binary.pensoft.net/fig/653624</uri></graphic></fig><fig id="F3" position="float" orientation="portrait"><object-id xmlns:xlink="http://www.w3.org/1999/xlink" content-type="doi" xlink:type="simple">10.3897/mycokeys.87.76125.figure3</object-id><object-id xmlns:xlink="http://www.w3.org/1999/xlink" content-type="arpha" xlink:type="simple">E91BBAC0-BC14-510F-93CF-C396CFB5DB79</object-id><label>Figure 3.</label><caption><p>Microscopic features of <italic><tp:taxon-name><tp:taxon-name-part taxon-name-part-type="genus" reg="Gymnopus">Gymnopus</tp:taxon-name-part><tp:taxon-name-part taxon-name-part-type="species" reg="omphalinoides">omphalinoides</tp:taxon-name-part></tp:taxon-name></italic> (<named-content xmlns:xlink="http://www.w3.org/1999/xlink" content-type="dwc:institutional_code" xlink:type="simple">GDGM</named-content> 78318, holotype!) <bold>a</bold> Basidiospores <bold>b</bold> Basidia <bold>c</bold> Basidioles <bold>d</bold> Cheilocystidia <bold>e</bold> Stipitipellis <bold>f</bold> terminal elements of the pileipellis. Drawing by J.P. Li. Sale bars: 10 μm (<bold>a–d</bold>), 20 μm (<bold>e, f</bold>).</p></caption><graphic xmlns:xlink="http://www.w3.org/1999/xlink" xlink:href="mycokeys-87-183-g003.jpg" position="float" orientation="portrait" xlink:type="simple" id="oo_653625.jpg"><uri content-type="original_file" xlink:type="simple">https://binary.pensoft.net/fig/653625</uri></graphic></fig><p>Basidiospores [n=80] (3.5–) 4.0–5.5 (–6.0) × 2.5–3 (–3.5) μm (average= 4.63 × 2.93 μm, E = 1.33–1.83 (–2), Q=1.58), obovoid, ellipsoid to subellipsoid, sometimes amygdaliform. Basidia [n=20] 17–31 × 3–5 μm, clavate, 4-spored. Basidioles [n=20] 17–32 × 4–5.5 μm, clavate, cylindrical. Lamellar edge sterile. Cheilocystidia [n=20] 17–32 × 4–10 μm, irregularly clavate, sphaeropedunculate or almost so, with tendency to be inflated, with or without finger-like apical projection(s) or more or less diverticulate elements. Pileipellis a cutis composed of cylindrical, thin-walled hyphae, up to 12.5 μm wide, smooth or with scattered diverticula, hyaline to slightly brownish; <italic>Rameales</italic>-like structures present, rare to abundant; terminal cells short, broad, mostly inflated, vesiculose or pyriform to cystidioid (clavate), obtuse and sometimes diverticulate, mixed with a few irregularly branched, slightly coralloid elements and some resembling <italic><tp:taxon-name><tp:taxon-name-part taxon-name-part-type="genus" reg="Dryophila">Dryophila</tp:taxon-name-part></tp:taxon-name></italic>-type structures. <italic>Stipitipellis</italic> a cutis composed of cylindrical, slightly thick to thick-walled, smooth, non-dextrinoid, parallelly arranged hyphae, up to 12 μm wide, with or without <italic>Rameales</italic>-like structure. Caulocystidia absent. Clamp connections present.</p></tp:treatment-sec><tp:treatment-sec sec-type="ecology" id="SECID0EDRCI"><title>Ecology.</title><p>Saprotrophic, gregarious or in small clusters, usually rooting around the roots and stumps in broadleaf forests.</p></tp:treatment-sec><tp:treatment-sec sec-type="material" id="SECID0ESRCI"><title>Additional specimens examined.</title><p>China, Guangdong Province, Guangzhou City, Tianluhu Forest Park, longitude and latitude not recorded, alt. not recorded, 4 April 2019, T.H. Li, W.Q. Deng, J.Y. Xu &amp; J.P. Li (<named-content xmlns:xlink="http://www.w3.org/1999/xlink" content-type="dwc:institutional_code" xlink:type="simple">GDGM</named-content> 44411); Guizhou Province, Tongren City, Fanjingshan National Nature Reserve, <named-content xmlns:xlink="http://www.w3.org/1999/xlink" content-type="dwc:verbatimCoordinates" xlink:type="simple"><named-content content-type="geo-json" specific-use="{&#34;type&#34;:&#34;Point&#34;,&#34;coordinates&#34;:[108.745833,27.809167]}" id="NCID0EVSCI" xlink:type="simple">27°48'33"N, 108°44'45"E</named-content></named-content>, alt. 640 m, 14 July 2019, J.Z. Xu (<abbrev xmlns:xlink="http://www.w3.org/1999/xlink" content-type="institution" xlink:title="Herbarium Mycology of Jilin Agricultural Science and Technology University" id="ABBRID0E1SCI" xlink:type="simple">HMJU</abbrev> 00506); Yunnan Province, Pu’er City, Meizihu Reservoir, <named-content xmlns:xlink="http://www.w3.org/1999/xlink" content-type="dwc:verbatimCoordinates" xlink:type="simple"><named-content content-type="geo-json" specific-use="{&#34;type&#34;:&#34;Point&#34;,&#34;coordinates&#34;:[100.980000,22.750000]}" id="NCID0ECTCI" xlink:type="simple">22°45'0"N, 100°58'48"E</named-content></named-content>, alt. 1300 m, 19 September 2019, M. Zhang, T. Li &amp; J.Y. Xu (<named-content xmlns:xlink="http://www.w3.org/1999/xlink" content-type="dwc:institutional_code" xlink:type="simple">GDGM</named-content> 78483); Yunnan Province, Maguan County, Nanlao Village, <named-content xmlns:xlink="http://www.w3.org/1999/xlink" content-type="dwc:verbatimCoordinates" xlink:type="simple"><named-content content-type="geo-json" specific-use="{&#34;type&#34;:&#34;Point&#34;,&#34;coordinates&#34;:[104.520000,23.055833]}" id="NCID0EPTCI" xlink:type="simple">23°03'21"N, 104°31'12"E</named-content></named-content>, alt. 1190 m, 5 August 2017, X.H. Wang (<named-content xmlns:xlink="http://www.w3.org/1999/xlink" content-type="dwc:institutional_code" xlink:type="simple">KUN-HKAS</named-content> 107312).</p></tp:treatment-sec><tp:treatment-sec sec-type="remarks" id="SECID0EZTCI"><title>Remarks.</title><p><italic><tp:taxon-name><tp:taxon-name-part taxon-name-part-type="genus" reg="Gymnopus">Gymnopus</tp:taxon-name-part><tp:taxon-name-part taxon-name-part-type="species" reg="omphalinoides">omphalinoides</tp:taxon-name-part></tp:taxon-name></italic> is a very distinct species due to its generally omphalinoid basidiomata, by a membranous and striate or grooved, reddish brown to brown pileus that becomes paler with age, by the broad, adnate, ventricose lamellae that are sometimes split to grooved at the edge, and by a pileipellis often with scattered cystidioid (clavate) or vesiculose to pyriform terminal elements. Collection <named-content xmlns:xlink="http://www.w3.org/1999/xlink" content-type="dwc:institutional_code" xlink:type="simple">GDGM</named-content> 78318 is characterised by having cheilocystidia with more or less finger-like apical projection(s) and by a pileipellis with scattered <italic>Rameales</italic>-like structures, but the collection <named-content xmlns:xlink="http://www.w3.org/1999/xlink" content-type="dwc:institutional_code" xlink:type="simple">GDGM</named-content> 44411 differs in its cheilocystidia with diverticulate elements and pileipellis with more <italic>Rameales</italic>-like structures.</p><p>Among the known species of <italic><tp:taxon-name><tp:taxon-name-part taxon-name-part-type="genus" reg="Gymnopus">Gymnopus</tp:taxon-name-part></tp:taxon-name></italic> with a striate or grooved pileus and ventricose lamellae, <italic><tp:taxon-name><tp:taxon-name-part taxon-name-part-type="genus" reg="Gymnopus">G.</tp:taxon-name-part><tp:taxon-name-part taxon-name-part-type="species" reg="bisporus">bisporus</tp:taxon-name-part></tp:taxon-name></italic> (J. Carbó &amp; Pérez-De-Greg.) J. Carbó &amp; Pérez-De-Greg., <italic><tp:taxon-name><tp:taxon-name-part taxon-name-part-type="genus" reg="Gymnopus">G.</tp:taxon-name-part><tp:taxon-name-part taxon-name-part-type="species" reg="dentatus">dentatus</tp:taxon-name-part></tp:taxon-name></italic> Murrill, <italic><tp:taxon-name><tp:taxon-name-part taxon-name-part-type="genus" reg="Gymnopus">G.</tp:taxon-name-part><tp:taxon-name-part taxon-name-part-type="species" reg="discipes">discipes</tp:taxon-name-part></tp:taxon-name></italic> (Clem.) Murrill, <italic><tp:taxon-name><tp:taxon-name-part taxon-name-part-type="genus" reg="Gymnopus">G.</tp:taxon-name-part><tp:taxon-name-part taxon-name-part-type="species" reg="dysosmus">dysosmus</tp:taxon-name-part></tp:taxon-name></italic> Polemis &amp; Noordel., <italic><tp:taxon-name><tp:taxon-name-part taxon-name-part-type="genus" reg="Gymnopus">G.</tp:taxon-name-part><tp:taxon-name-part taxon-name-part-type="species" reg="fuscotramus">fuscotramus</tp:taxon-name-part></tp:taxon-name></italic> Mešić, Tkalčec &amp; Chun Y. Deng, <italic><tp:taxon-name><tp:taxon-name-part taxon-name-part-type="genus" reg="Gymnopus">G.</tp:taxon-name-part><tp:taxon-name-part taxon-name-part-type="species" reg="pubipes">pubipes</tp:taxon-name-part></tp:taxon-name></italic> Antonín, A. Ortega &amp; Esteve-Rav. and <italic><tp:taxon-name><tp:taxon-name-part taxon-name-part-type="genus" reg="Gymnopus">G.</tp:taxon-name-part><tp:taxon-name-part taxon-name-part-type="species" reg="volkertii">volkertii</tp:taxon-name-part></tp:taxon-name></italic> are similar to the new species. However, <italic><tp:taxon-name><tp:taxon-name-part taxon-name-part-type="genus" reg="Gymnopus">G.</tp:taxon-name-part><tp:taxon-name-part taxon-name-part-type="species" reg="bisporus">bisporus</tp:taxon-name-part></tp:taxon-name></italic>, belonging to sect. <tp:taxon-name><tp:taxon-name-part taxon-name-part-type="genus" reg="Gymnopus"/><tp:taxon-name-part taxon-name-part-type="species" reg="bisporus"/><tp:taxon-name-part taxon-name-part-type="section" reg="Levipedes">Levipedes</tp:taxon-name-part></tp:taxon-name>, has a brown to reddish brown pileus and larger basidiospores (9.0–11 × 4.5–5.5 μm), and true cheilocystidia are absent (<xref ref-type="bibr" rid="B5">Antonín and Noordeloos 2010</xref>); <italic><tp:taxon-name><tp:taxon-name-part taxon-name-part-type="genus" reg="Gymnopus">G.</tp:taxon-name-part><tp:taxon-name-part taxon-name-part-type="species" reg="dentatus">dentatus</tp:taxon-name-part></tp:taxon-name></italic> has a dentate pileus margin, a white stipe and larger basidiospores (7–8.5 × 6–7 μm), growing on lawns (<xref ref-type="bibr" rid="B29">Murrill 1916</xref>); <italic><tp:taxon-name><tp:taxon-name-part taxon-name-part-type="genus" reg="Gymnopus">G.</tp:taxon-name-part><tp:taxon-name-part taxon-name-part-type="species" reg="discipes">discipes</tp:taxon-name-part></tp:taxon-name></italic> has free lamellae and a white stipe arising from a hypogaeous disk (<xref ref-type="bibr" rid="B29">Murrill 1916</xref>); <italic><tp:taxon-name><tp:taxon-name-part taxon-name-part-type="genus" reg="Gymnopus">G.</tp:taxon-name-part><tp:taxon-name-part taxon-name-part-type="species" reg="dysosmus">dysosmus</tp:taxon-name-part></tp:taxon-name></italic>, sect. <tp:taxon-name><tp:taxon-name-part taxon-name-part-type="genus" reg="Gymnopus"/><tp:taxon-name-part taxon-name-part-type="species" reg="dysosmus"/><tp:taxon-name-part taxon-name-part-type="section" reg="Impudicae">Impudicae</tp:taxon-name-part></tp:taxon-name>, has garlic-smelling basidiomata, dark greyish brown lamellae, larger basidiospores (8.0–11 × 3.3–4.5 μm), and caulocystidia (<xref ref-type="bibr" rid="B5">Antonín and Noordeloos 2010</xref>); <italic><tp:taxon-name><tp:taxon-name-part taxon-name-part-type="genus" reg="Gymnopus">G.</tp:taxon-name-part><tp:taxon-name-part taxon-name-part-type="species" reg="fuscotramus">fuscotramus</tp:taxon-name-part></tp:taxon-name></italic>, belonging to sect. <tp:taxon-name><tp:taxon-name-part taxon-name-part-type="genus" reg="Gymnopus"/><tp:taxon-name-part taxon-name-part-type="species" reg="fuscotramus"/><tp:taxon-name-part taxon-name-part-type="section" reg="Vestipedes">Vestipedes</tp:taxon-name-part></tp:taxon-name> [= <italic><tp:taxon-name><tp:taxon-name-part taxon-name-part-type="genus" reg="Marasmiellus">Marasmiellus</tp:taxon-name-part><tp:taxon-name-part taxon-name-part-type="species" reg="fuscotramus">fuscotramus</tp:taxon-name-part></tp:taxon-name></italic> (Mešić, Tkalčec &amp; Chun Y. Deng) J.S. Oliveira], has abundant rhizomorphs, larger basidiospores (8.2–9.6 × 3.7–4.4), and pale grey-brown lamellar and pileus trama (<xref ref-type="bibr" rid="B28">Mešić et al. 2011</xref>); <italic><tp:taxon-name><tp:taxon-name-part taxon-name-part-type="genus" reg="Gymnopus">G.</tp:taxon-name-part><tp:taxon-name-part taxon-name-part-type="species" reg="pubipes">pubipes</tp:taxon-name-part></tp:taxon-name></italic>, sect. <tp:taxon-name><tp:taxon-name-part taxon-name-part-type="genus" reg="Gymnopus"/><tp:taxon-name-part taxon-name-part-type="species" reg="pubipes"/><tp:taxon-name-part taxon-name-part-type="section" reg="Levipedes">Levipedes</tp:taxon-name-part></tp:taxon-name>, has deeply emarginate to adnexed lamellae and an entirely pubescent stipe with numerous caulocystidia (<xref ref-type="bibr" rid="B5">Antonín and Noordeloos 2010</xref>); and <italic><tp:taxon-name><tp:taxon-name-part taxon-name-part-type="genus" reg="Gymnopus">G.</tp:taxon-name-part><tp:taxon-name-part taxon-name-part-type="species" reg="volkertii">volkertii</tp:taxon-name-part></tp:taxon-name></italic> has a umbonate and estriate pileus, adnexed lamellae, and larger basidiospores (8.2–9.6 × 3.7–4.4 μm), growing on lawn (<xref ref-type="bibr" rid="B29">Murrill 1916</xref>).</p></tp:treatment-sec><ref-list><ref id="B5"><mixed-citation xmlns:xlink="http://www.w3.org/1999/xlink" xlink:type="simple"><person-group><name name-style="western"><surname>Antonín</surname><given-names>V</given-names></name><name name-style="western"><surname>Noordeloos</surname><given-names>ME</given-names></name></person-group> (<year>2010</year>) <source>A monograph of marasmioid and collybioid fungi in Europe.</source><publisher-name>IHW Verlag</publisher-name>, <publisher-loc>Eching</publisher-loc>, <size units="page">478 pp</size>.</mixed-citation></ref><ref id="B29"><mixed-citation xmlns:xlink="http://www.w3.org/1999/xlink" xlink:type="simple"><person-group><name name-style="western"><surname>Murrill</surname><given-names>WA</given-names></name></person-group> (<year>1916</year>) <source>North American Flora. Volume 9.</source><publisher-name>The New York Botanical Garden</publisher-name>, <publisher-loc>New York</publisher-loc>, <size units="page">542 pp</size>.</mixed-citation></ref><ref id="B28"><mixed-citation xmlns:xlink="http://www.w3.org/1999/xlink" xlink:type="simple"><person-group><name name-style="western"><surname>Mešić</surname><given-names>A</given-names></name><name name-style="western"><surname>Tkalčec</surname><given-names>Z</given-names></name><name name-style="western"><surname>Deng</surname><given-names>CY</given-names></name><name name-style="western"><surname>Li</surname><given-names>TH</given-names></name><name name-style="western"><surname>Pleše</surname><given-names>B</given-names></name><name name-style="western"><surname>Ćetković</surname><given-names>H</given-names></name></person-group> (<year>2011</year>) <article-title><italic><tp:taxon-name><tp:taxon-name-part taxon-name-part-type="genus">Gymnopus</tp:taxon-name-part><tp:taxon-name-part taxon-name-part-type="species">fuscotramus</tp:taxon-name-part></tp:taxon-name></italic> (<tp:taxon-name><tp:taxon-name-part taxon-name-part-type="genus">Agaricales</tp:taxon-name-part></tp:taxon-name>), a new species from southern China.</article-title><source>Mycotaxon</source><volume>117</volume>: <fpage>321</fpage>–<lpage>330</lpage>. <ext-link xlink:href="10.5248/117.321" ext-link-type="doi" xlink:type="simple">http://dx.doi.org/10.5248/117.321</ext-link></mixed-citation></ref></ref-list></tp:taxon-treatment>
