# Supplementary material for: ﻿Emending Gymnopus sect. Gymnopus (Agaricales, Omphalotaceae) by including two new species from southern China
Source: MycoKeys. 2022 Mar 4;87:183–204. doi: 10.3897/mycokeys.87.76125 (PMC8917118; doi:10.3897/mycokeys.87.76125)
Supplement: XML Treatment for Gymnopus schizophyllus [file mycokeys.87.76125-treatment2.xml]

<!DOCTYPE tp:taxon-treatment
  PUBLIC "-//TaxonX//DTD Taxonomic Treatment Publishing DTD v0 20100105//EN" "tax-treatment-NSO.dtd">
<tp:taxon-treatment xmlns:tp="http://www.plazi.org/taxpub"><tp:treatment-meta><kwd-group><label>Taxon classification</label><kwd>
              <named-content content-type="kingdom">Fungi</named-content>
            </kwd><kwd>
              <named-content content-type="order">Agaricales</named-content>
            </kwd><kwd>
              <named-content content-type="family">Omphalotaceae</named-content>
            </kwd></kwd-group><mixed-citation publication-type="journal"><person-group><name><surname>Li</surname><given-names>Ji-Peng</given-names></name><name><surname>Antonín</surname><given-names>Vladimír</given-names></name><name><surname>Gates</surname><given-names>Genevieve</given-names></name><name><surname>Jiang</surname><given-names>Lu</given-names></name><name><surname>Li</surname><given-names>Tai-Hui</given-names></name><name><surname>Li</surname><given-names>Yu</given-names></name><name><surname>Song</surname><given-names>Bin</given-names></name><name><surname>Deng</surname><given-names>Chun-Ying</given-names></name></person-group><article-title>﻿Emending <italic><tp:taxon-name><tp:taxon-name-part taxon-name-part-type="genus" reg="Gymnopus">Gymnopus</tp:taxon-name-part></tp:taxon-name></italic> sect. <italic><tp:taxon-name><tp:taxon-name-part taxon-name-part-type="genus" reg="Gymnopus"/><tp:taxon-name-part taxon-name-part-type="section" reg="Gymnopus">Gymnopus</tp:taxon-name-part></tp:taxon-name></italic> (<tp:taxon-name><tp:taxon-name-part taxon-name-part-type="genus" reg="Agaricales">Agaricales</tp:taxon-name-part></tp:taxon-name>, <tp:taxon-name><tp:taxon-name-part taxon-name-part-type="family">Omphalotaceae</tp:taxon-name-part></tp:taxon-name>) by including two new species from southern China</article-title><source>MycoKeys</source><day>04</day><month>03</month><year>2022</year><volume>87</volume><fpage>183</fpage><lpage>204</lpage><pub-id pub-id-type="doi">10.3897/mycokeys.87.76125</pub-id></mixed-citation></tp:treatment-meta><tp:nomenclature><label>﻿</label><tp:taxon-name>
            <object-id xmlns:xlink="http://www.w3.org/1999/xlink" content-type="arpha" xlink:type="simple">5ABFA379-DEFA-56DB-9EA4-A453DA5DB960</object-id>
            <tp:taxon-name-part taxon-name-part-type="genus" reg="Gymnopus">Gymnopus</tp:taxon-name-part>
            <tp:taxon-name-part taxon-name-part-type="species" reg="schizophyllus">schizophyllus</tp:taxon-name-part>
            <object-id xmlns:xlink="http://www.w3.org/1999/xlink" content-type="mycobank" xlink:type="simple">837642</object-id>
          </tp:taxon-name><tp:taxon-authority>J.P. Li, T.H. Li &amp; Y. Li, sp. nov.</tp:taxon-authority><xref ref-type="fig" rid="F4">Figs 4</xref><xref ref-type="fig" rid="F5">, 5</xref></tp:nomenclature><tp:treatment-sec sec-type="Typification" id="SECID0EWEDI"><title>Typification.</title><p>China, Guangdong Province, Xinyi City, Yunkaishan National Nature Reserve, <named-content xmlns:xlink="http://www.w3.org/1999/xlink" content-type="dwc:verbatimCoordinates" xlink:type="simple"><named-content content-type="geo-json" specific-use="{&#34;type&#34;:&#34;Point&#34;,&#34;coordinates&#34;:[111.213056,22.285556]}" id="NCID0E6EDI" xlink:type="simple">22°17'08"N, 111°12'47"E</named-content></named-content>, alt. 1453 m, 26 July 2019, B. Song, H.S. Wen &amp; J.P. Li (<named-content xmlns:xlink="http://www.w3.org/1999/xlink" content-type="dwc:institutional_code" xlink:type="simple">GDGM</named-content> 77165, holotype!).</p></tp:treatment-sec><tp:treatment-sec sec-type="etymology" id="SECID0EVFDI"><title>Etymology.</title><p>The epithet “<italic><tp:taxon-name><tp:taxon-name-part taxon-name-part-type="genus" reg="Gymnopus"/><tp:taxon-name-part taxon-name-part-type="species" reg="schizophyllus">schizophyllus</tp:taxon-name-part></tp:taxon-name></italic>” (Lat.) refers to the split edge of lamellae which is not so common in the genus.</p></tp:treatment-sec><tp:treatment-sec sec-type="diagnosis" id="SECID0EFGDI"><title>Diagnosis.</title><p>Differs from <italic><tp:taxon-name><tp:taxon-name-part taxon-name-part-type="genus" reg="Gymnopus">G.</tp:taxon-name-part><tp:taxon-name-part taxon-name-part-type="species" reg="omphalinoides">omphalinoides</tp:taxon-name-part></tp:taxon-name></italic> in its more or less depressed to slightly umbilicate pileus and more often split lamellar edge. Basidiomata mainly gregarious on decayed wood in broadleaf forest; pileus often pale orange to light brown; lamellae, adnate and generally split at the edge; stipe glabrous.</p></tp:treatment-sec><tp:treatment-sec sec-type="description" id="SECID0ERHDI"><title>Description.</title><p>Basidiomata gymnopoid or collybioid. Pileus 10–20 mm broad, membranous, hemispherical when young, then convex, with slightly inflexed margin, expanding to plano -convex , with a depressed disc, undulating at the margin, glabrous, radially striate or grooved towards the margin, often pale orange (6A3) to light brown (6D8), darker at the centre, sometimes to dark brown (6F8), white to light brown (6D8) towards the margin. Lamellae adnate, linear to arcuate, sometimes furcate to branched or venose, generally split at the edge, dull white to brownish orange (7C7), pale at the edge, sometimes with brown (7E8) to dark brown (7F8) tints somewhere, L = 10–20, l = 3–4. Stipe 11–21 mm long, 0.8–1 mm thick in middle, central, cylindrical, straight or sometimes curved, insititious, hollow, fibrous, glabrous, rooting deep in the substrate, but eventually attaches to the stump, white to orange-white (6A2) at first, slightly darker at base, then darker towards the apex, finally entirely light brown (7D8) to brown (7E8). Odour not distinctive.</p><p>Basidiospores [n=80] 4–6 (–6.5) × 2.5–3 (–3.5) μm (average = 4.90 × 2.93 μm, E = (1.29–) 1.33–2.00 (–2.20), Q = 1.68) or [n=20] 6.5–8 × 2.5–3 μm (average = 7.35 × 2.86 μm, E = 2.17–3.2, Q = 2.65), obovoid, ellipsoid to subellipsoid, sometimes amygdaliform. Basidia [n=20] 15–32 × 4–6 μm, clavate, 4-spored, rarely 1–3-spored. Basidioles [n=20] 17–27.5 × 4–6.5 μm, clavate, cylindrical. Lamellar edge sterile. Cheilocystidia [n=20] 20–43 × 4.5–9 μm, irregularly clavate, tending to inflated, with finger-like apical projection(s) or more or less diverticulate elements. Pileipellis a cutis composed of thin-walled, cylindrical hyphae up to 18 μm wide, smooth or with scattered diverticula, hyaline to slightly greyish; <italic>Rameales</italic>-like structures present but very few; terminal elements short, broad, mostly inflated, vesiculose or pyriform to cystidioid (clavate), obtuse and sometimes diverticulate, mixed with a few irregularly branched elements, some resembling <italic><tp:taxon-name><tp:taxon-name-part taxon-name-part-type="genus" reg="Dryophila">Dryophila</tp:taxon-name-part></tp:taxon-name></italic>-type structures. Stipitipellis a cutis composed of cylindrical hyphae, up to 19 μm wide, thin- to thick-walled, smooth, non-dextrinoid, diverticulate, parallelly arranged. Caulocystidia absent. Clamp connections present.</p></tp:treatment-sec><tp:treatment-sec sec-type="ecology" id="SECID0ETIDI"><title>Ecology.</title><p>Saprotrophic, gregarious or in small clusters, usually rooting around roots and stumps in broadleaf forests.</p></tp:treatment-sec><tp:treatment-sec sec-type="material" id="SECID0ECJDI"><title>Additional specimens examined.</title><p>China, Guangdong Province, Xinyi City, Yunkaishan National Nature Reserve, <named-content xmlns:xlink="http://www.w3.org/1999/xlink" content-type="dwc:verbatimCoordinates" xlink:type="simple"><named-content content-type="geo-json" specific-use="{&#34;type&#34;:&#34;Point&#34;,&#34;coordinates&#34;:[111.213889,22.286111]}" id="NCID0ELJDI" xlink:type="simple">22°17'10"N, 111°12'50"E</named-content></named-content>, alt. 1450 m, 26 July 2019, B. Song, H.S. Wen &amp; J.P. Li (<named-content xmlns:xlink="http://www.w3.org/1999/xlink" content-type="dwc:institutional_code" xlink:type="simple">GDGM</named-content> 77038); Guangdong Province, Xinyi City, Yunkaishan National Nature Reserve, <named-content xmlns:xlink="http://www.w3.org/1999/xlink" content-type="dwc:verbatimCoordinates" xlink:type="simple"><named-content content-type="geo-json" specific-use="{&#34;type&#34;:&#34;Point&#34;,&#34;coordinates&#34;:[111.214167,22.285000]}" id="NCID0EEKDI" xlink:type="simple">22°17'06"N, 111°12'51"E</named-content></named-content>, alt. 1450 m, 29 May 2019, B. Song, H.S. Wen &amp; J.P. Li (<named-content xmlns:xlink="http://www.w3.org/1999/xlink" content-type="dwc:institutional_code" xlink:type="simple">GDGM</named-content> 76287); Yunnan Province, Maguan County, Laojunshan Moutain, <named-content xmlns:xlink="http://www.w3.org/1999/xlink" content-type="dwc:verbatimCoordinates" xlink:type="simple"><named-content content-type="geo-json" specific-use="{&#34;type&#34;:&#34;Point&#34;,&#34;coordinates&#34;:[104.545556,22.946944]}" id="NCID0E4KDI" xlink:type="simple">22°56'49"N, 104°32'44"E</named-content></named-content>, alt. 1960 m, 11 August 2016, X.H. Wang (<named-content xmlns:xlink="http://www.w3.org/1999/xlink" content-type="dwc:institutional_code" xlink:type="simple">KUN-HKAS</named-content> 96494).</p></tp:treatment-sec><tp:treatment-sec sec-type="remarks" id="SECID0EHLDI"><title>Remarks.</title><p><italic><tp:taxon-name><tp:taxon-name-part taxon-name-part-type="genus" reg="Gymnopus">Gymnopus</tp:taxon-name-part><tp:taxon-name-part taxon-name-part-type="species" reg="schizophyllus">schizophyllus</tp:taxon-name-part></tp:taxon-name></italic> is a very distinct species by the orange to brown pileus that becomes paler with age; by the lamellae with generally split edge; by the two sizes of basidiospores: 1) 4–6 (–6.5) × 2.5–3 (–3.5) μm from the usual 4-spored basidia and 2) a few larger basidiospores up to 8 μm long from the 1–3-spored basidia; and by a pileipellis often with scattered cystidioid (clavate) or vesiculose to pyriform terminal elements.</p><p>Morphologically, among the known species of <italic><tp:taxon-name><tp:taxon-name-part taxon-name-part-type="genus" reg="Gymnopus">Gymnopus</tp:taxon-name-part></tp:taxon-name></italic> with a striate or grooved pileus and similarly sized basidiospores, <italic><tp:taxon-name><tp:taxon-name-part taxon-name-part-type="genus" reg="Gymnopus">G.</tp:taxon-name-part><tp:taxon-name-part taxon-name-part-type="species" reg="discipes">discipes</tp:taxon-name-part></tp:taxon-name></italic>, <italic><tp:taxon-name><tp:taxon-name-part taxon-name-part-type="genus" reg="Gymnopus">G.</tp:taxon-name-part><tp:taxon-name-part taxon-name-part-type="species" reg="expallens">expallens</tp:taxon-name-part></tp:taxon-name></italic> (Peck) Murrill, <italic><tp:taxon-name><tp:taxon-name-part taxon-name-part-type="genus" reg="Gymnopus">G.</tp:taxon-name-part><tp:taxon-name-part taxon-name-part-type="species" reg="fusipes">fusipes</tp:taxon-name-part></tp:taxon-name></italic> (Bull.) Gray, <italic><tp:taxon-name><tp:taxon-name-part taxon-name-part-type="genus" reg="Gymnopus">G.</tp:taxon-name-part><tp:taxon-name-part taxon-name-part-type="species" reg="micromphaloides">micromphaloides</tp:taxon-name-part></tp:taxon-name></italic> R.H. Petersen &amp; K.W. Hughes, <italic><tp:taxon-name><tp:taxon-name-part taxon-name-part-type="genus" reg="Gymnopus">G.</tp:taxon-name-part><tp:taxon-name-part taxon-name-part-type="species" reg="oculatus">oculatus</tp:taxon-name-part></tp:taxon-name></italic> Murrill, <italic><tp:taxon-name><tp:taxon-name-part taxon-name-part-type="genus" reg="Gymnopus">G.</tp:taxon-name-part><tp:taxon-name-part taxon-name-part-type="species" reg="omphalinoides">omphalinoides</tp:taxon-name-part></tp:taxon-name></italic>, <italic><tp:taxon-name><tp:taxon-name-part taxon-name-part-type="genus" reg="Gymnopus">G.</tp:taxon-name-part><tp:taxon-name-part taxon-name-part-type="species" reg="pseudomphalodes">pseudomphalodes</tp:taxon-name-part></tp:taxon-name></italic> (Dennis) J.L. Mata, <italic><tp:taxon-name><tp:taxon-name-part taxon-name-part-type="genus" reg="Gymnopus">G.</tp:taxon-name-part><tp:taxon-name-part taxon-name-part-type="species" reg="purpureicollus">purpureicollus</tp:taxon-name-part></tp:taxon-name></italic> (Corner) A.W. Wilson, Desjardin &amp; E. Horak, <italic><tp:taxon-name><tp:taxon-name-part taxon-name-part-type="genus" reg="Gymnopus">G.</tp:taxon-name-part><tp:taxon-name-part taxon-name-part-type="species" reg="sepiiconicus">sepiiconicus</tp:taxon-name-part></tp:taxon-name></italic> (Corner) A.W. Wilson, Desjardin &amp; E. Horak and <italic><tp:taxon-name><tp:taxon-name-part taxon-name-part-type="genus" reg="Gymnopus">G.</tp:taxon-name-part><tp:taxon-name-part taxon-name-part-type="species" reg="subflavescens">subflavescens</tp:taxon-name-part></tp:taxon-name></italic> Murrill are similar to the new species. However, <italic><tp:taxon-name><tp:taxon-name-part taxon-name-part-type="genus" reg="Gymnopus">G.</tp:taxon-name-part><tp:taxon-name-part taxon-name-part-type="species" reg="discipes">discipes</tp:taxon-name-part></tp:taxon-name></italic> has a subfleshy pileus with a wide umbo, free and ventricose lamellae and a white stipe (<xref ref-type="bibr" rid="B29">Murrill 1916</xref>); <italic><tp:taxon-name><tp:taxon-name-part taxon-name-part-type="genus" reg="Gymnopus">G.</tp:taxon-name-part><tp:taxon-name-part taxon-name-part-type="species" reg="expallens">expallens</tp:taxon-name-part></tp:taxon-name></italic> has basidiomata with a distinct odour, a hygrophanous pileus, adnexed and ventricose lamellae, and a broad stipe up to 4 mm (<xref ref-type="bibr" rid="B29">Murrill 1916</xref>); <italic><tp:taxon-name><tp:taxon-name-part taxon-name-part-type="genus" reg="Gymnopus">G.</tp:taxon-name-part><tp:taxon-name-part taxon-name-part-type="species" reg="fusipes">fusipes</tp:taxon-name-part></tp:taxon-name></italic> has a fleshy pileus and a fusoid stipe with pseudorrhiza (<xref ref-type="bibr" rid="B5">Antonín and Noordeloos 2010</xref>); <italic><tp:taxon-name><tp:taxon-name-part taxon-name-part-type="genus" reg="Gymnopus">G.</tp:taxon-name-part><tp:taxon-name-part taxon-name-part-type="species" reg="micromphaloides">micromphaloides</tp:taxon-name-part></tp:taxon-name></italic>, sect. <tp:taxon-name><tp:taxon-name-part taxon-name-part-type="genus" reg="Gymnopus"/><tp:taxon-name-part taxon-name-part-type="species" reg="micromphaloides"/><tp:taxon-name-part taxon-name-part-type="section" reg="Vestipedes">Vestipedes</tp:taxon-name-part></tp:taxon-name> [= <italic><tp:taxon-name><tp:taxon-name-part taxon-name-part-type="genus" reg="Collybiopsis">Collybiopsis</tp:taxon-name-part><tp:taxon-name-part taxon-name-part-type="species" reg="micromphaloides">micromphaloides</tp:taxon-name-part></tp:taxon-name></italic> (R.H. Petersen &amp; K.W. Hughes) R.H. Petersen], has adnexed and ventricose lamellae, a scurfy-vestured stipe, and strongly encrusted hyphae of the pileipellis (<xref ref-type="bibr" rid="B34">Petersen and Hughes 2014</xref>); <italic><tp:taxon-name><tp:taxon-name-part taxon-name-part-type="genus" reg="Gymnopus">G.</tp:taxon-name-part><tp:taxon-name-part taxon-name-part-type="species" reg="oculatus">oculatus</tp:taxon-name-part></tp:taxon-name></italic> has a white pileus in general, nearly free lamellae and a whitish pruinose, larger stipe (<xref ref-type="bibr" rid="B29">Murrill 1916</xref>); <italic><tp:taxon-name><tp:taxon-name-part taxon-name-part-type="genus" reg="Gymnopus">G.</tp:taxon-name-part><tp:taxon-name-part taxon-name-part-type="species" reg="omphalinoides">omphalinoides</tp:taxon-name-part></tp:taxon-name></italic> generally has a deeply umbilicate pileus, broad, adnate and ventricose lamellae; <italic><tp:taxon-name><tp:taxon-name-part taxon-name-part-type="genus" reg="Gymnopus">G.</tp:taxon-name-part><tp:taxon-name-part taxon-name-part-type="species" reg="pseudomphalodes">pseudomphalodes</tp:taxon-name-part></tp:taxon-name></italic> has a cream pileus and regularly cylindrical cheilocystidia (<xref ref-type="bibr" rid="B12">Dennis 1961</xref>); <italic><tp:taxon-name><tp:taxon-name-part taxon-name-part-type="genus" reg="Gymnopus">G.</tp:taxon-name-part><tp:taxon-name-part taxon-name-part-type="species" reg="purpureicollus">purpureicollus</tp:taxon-name-part></tp:taxon-name></italic> has a hygrophanous pileus, subfree to adnate lamellae with a decurrent tooth and a lamellar edge without cheilocystidia (<xref ref-type="bibr" rid="B55">Wilson et al. 2004</xref>); <italic><tp:taxon-name><tp:taxon-name-part taxon-name-part-type="genus" reg="Gymnopus">G.</tp:taxon-name-part><tp:taxon-name-part taxon-name-part-type="species" reg="sepiiconicus">sepiiconicus</tp:taxon-name-part></tp:taxon-name></italic>, sect. <tp:taxon-name><tp:taxon-name-part taxon-name-part-type="genus" reg="Gymnopus"/><tp:taxon-name-part taxon-name-part-type="species" reg="sepiiconicus"/><tp:taxon-name-part taxon-name-part-type="section" reg="Levipedes">Levipedes</tp:taxon-name-part></tp:taxon-name>, has hyphae with annular incrustations in the stipitipellis (<xref ref-type="bibr" rid="B55">Wilson et al. 2004</xref>); and <italic><tp:taxon-name><tp:taxon-name-part taxon-name-part-type="genus" reg="Gymnopus">G.</tp:taxon-name-part><tp:taxon-name-part taxon-name-part-type="species" reg="subflavescens">subflavescens</tp:taxon-name-part></tp:taxon-name></italic> has white basidiomata overall, crowded lamellae and small, globose basidiospores (<xref ref-type="bibr" rid="B29">Murrill 1916</xref>).</p><fig id="F4" position="float" orientation="portrait"><object-id xmlns:xlink="http://www.w3.org/1999/xlink" content-type="doi" xlink:type="simple">10.3897/mycokeys.87.76125.figure4</object-id><object-id xmlns:xlink="http://www.w3.org/1999/xlink" content-type="arpha" xlink:type="simple">EA599591-E707-51CC-B7DD-B12C1C88DAC2</object-id><label>Figure 4.</label><caption><p>Basidiomata of <italic><tp:taxon-name><tp:taxon-name-part taxon-name-part-type="genus" reg="Gymnopus">Gymnopus</tp:taxon-name-part><tp:taxon-name-part taxon-name-part-type="species" reg="schizophyllus">schizophyllus</tp:taxon-name-part></tp:taxon-name></italic><bold>a</bold><named-content xmlns:xlink="http://www.w3.org/1999/xlink" content-type="dwc:institutional_code" xlink:type="simple">GDGM</named-content> 77038 <bold>b</bold><named-content xmlns:xlink="http://www.w3.org/1999/xlink" content-type="dwc:institutional_code" xlink:type="simple">GDGM</named-content> 76287 <bold>c</bold><named-content xmlns:xlink="http://www.w3.org/1999/xlink" content-type="dwc:institutional_code" xlink:type="simple">GDGM</named-content> 77165 holotype! <bold>d</bold><named-content xmlns:xlink="http://www.w3.org/1999/xlink" content-type="dwc:institutional_code" xlink:type="simple">KUN-HKAS</named-content> 96494 <bold>a, c</bold> photographed by J.P. Li <bold>b</bold> photographed by H.S. Wen <bold>d</bold> photographed by S.H. Li. For a detailed display, the split lamellar edge is magnified in a. Scale bar: 1 cm.</p></caption><graphic xmlns:xlink="http://www.w3.org/1999/xlink" xlink:href="mycokeys-87-183-g004.jpg" position="float" orientation="portrait" xlink:type="simple" id="oo_653626.jpg"><uri content-type="original_file" xlink:type="simple">https://binary.pensoft.net/fig/653626</uri></graphic></fig><fig id="F5" position="float" orientation="portrait"><object-id xmlns:xlink="http://www.w3.org/1999/xlink" content-type="doi" xlink:type="simple">10.3897/mycokeys.87.76125.figure5</object-id><object-id xmlns:xlink="http://www.w3.org/1999/xlink" content-type="arpha" xlink:type="simple">875BDA78-02EB-5B36-870A-F7E6C67407CE</object-id><label>Figure 5.</label><caption><p>Microscopic features of <italic><tp:taxon-name><tp:taxon-name-part taxon-name-part-type="genus" reg="Gymnopus">Gymnopus</tp:taxon-name-part><tp:taxon-name-part taxon-name-part-type="species" reg="schizophyllus">schizophyllus</tp:taxon-name-part></tp:taxon-name></italic> (<named-content xmlns:xlink="http://www.w3.org/1999/xlink" content-type="dwc:institutional_code" xlink:type="simple">GDGM</named-content> 77165, holotype!) <bold>a</bold> Basidiospores <bold>b</bold> Basidia <bold>c</bold> Basidioles <bold>d</bold> Cheilocystidia <bold>e</bold> terminal elements of the pileipellis. Drawing by J.P. Li. Scale bars: 10 μm (<bold>a–c</bold>), 20 μm (<bold>d, e</bold>).</p></caption><graphic xmlns:xlink="http://www.w3.org/1999/xlink" xlink:href="mycokeys-87-183-g005.jpg" position="float" orientation="portrait" xlink:type="simple" id="oo_653627.jpg"><uri content-type="original_file" xlink:type="simple">https://binary.pensoft.net/fig/653627</uri></graphic></fig></tp:treatment-sec><ref-list><ref id="B29"><mixed-citation xmlns:xlink="http://www.w3.org/1999/xlink" xlink:type="simple"><person-group><name name-style="western"><surname>Murrill</surname><given-names>WA</given-names></name></person-group> (<year>1916</year>) <source>North American Flora. Volume 9.</source><publisher-name>The New York Botanical Garden</publisher-name>, <publisher-loc>New York</publisher-loc>, <size units="page">542 pp</size>.</mixed-citation></ref><ref id="B5"><mixed-citation xmlns:xlink="http://www.w3.org/1999/xlink" xlink:type="simple"><person-group><name name-style="western"><surname>Antonín</surname><given-names>V</given-names></name><name name-style="western"><surname>Noordeloos</surname><given-names>ME</given-names></name></person-group> (<year>2010</year>) <source>A monograph of marasmioid and collybioid fungi in Europe.</source><publisher-name>IHW Verlag</publisher-name>, <publisher-loc>Eching</publisher-loc>, <size units="page">478 pp</size>.</mixed-citation></ref><ref id="B34"><mixed-citation xmlns:xlink="http://www.w3.org/1999/xlink" xlink:type="simple"><person-group><name name-style="western"><surname>Petersen</surname><given-names>RH</given-names></name><name name-style="western"><surname>Hughes</surname><given-names>KW</given-names></name></person-group> (<year>2014</year>) <article-title>New North American species of <italic><tp:taxon-name><tp:taxon-name-part taxon-name-part-type="genus">Gymnopus</tp:taxon-name-part></tp:taxon-name></italic>.</article-title><source>North American <tp:taxon-name><tp:taxon-name-part taxon-name-part-type="kingdom">Fungi</tp:taxon-name-part></tp:taxon-name></source><volume>9</volume>(<issue>3</issue>): <fpage>12</fpage>–<lpage>22</lpage>. <ext-link xlink:href="10.2509/naf2014.009.003" ext-link-type="doi" xlink:type="simple">https://doi.org/10.2509/naf2014.009.003</ext-link></mixed-citation></ref><ref id="B12"><mixed-citation xmlns:xlink="http://www.w3.org/1999/xlink" xlink:type="simple"><person-group><name name-style="western"><surname>Dennis</surname><given-names>RWG</given-names></name></person-group> (<year>1961</year>) <article-title><tp:taxon-name><tp:taxon-name-part taxon-name-part-type="kingdom">Fungi</tp:taxon-name-part></tp:taxon-name> venezuelani: IV.</article-title><source>Kew Bulletin</source><volume>15</volume>(<issue>1</issue>): <fpage>67</fpage>–<lpage>156</lpage>. <ext-link xlink:href="10.2307/4115784" ext-link-type="doi" xlink:type="simple">https://doi.org/10.2307/4115784</ext-link></mixed-citation></ref><ref id="B55"><mixed-citation xmlns:xlink="http://www.w3.org/1999/xlink" xlink:type="simple"><person-group><name name-style="western"><surname>Wilson</surname><given-names>AW</given-names></name><name name-style="western"><surname>Desjardin</surname><given-names>DE</given-names></name><name name-style="western"><surname>Horak</surname><given-names>E</given-names></name></person-group> (<year>2004</year>) <article-title><tp:taxon-name><tp:taxon-name-part taxon-name-part-type="genus">Agaricales</tp:taxon-name-part></tp:taxon-name> of Indonesia. 5. The genus <italic><tp:taxon-name><tp:taxon-name-part taxon-name-part-type="genus">Gymnopus</tp:taxon-name-part></tp:taxon-name></italic> from Java and Bali.</article-title><source>Sydowia</source><volume>56</volume>(<issue>1</issue>): <fpage>137</fpage>–<lpage>210</lpage>.</mixed-citation></ref></ref-list></tp:taxon-treatment>
