# Supplementary material for: ﻿Emending Gymnopus sect. Gymnopus (Agaricales, Omphalotaceae) by including two new species from southern China
Source: MycoKeys. 2022 Mar 4;87:183–204. doi: 10.3897/mycokeys.87.76125 (PMC8917118; doi:10.3897/mycokeys.87.76125)
Supplement: XML Treatment for Gymnopus sect. Gymnopus [file mycokeys.87.76125-treatment3.xml]

<!DOCTYPE tp:taxon-treatment
  PUBLIC "-//TaxonX//DTD Taxonomic Treatment Publishing DTD v0 20100105//EN" "tax-treatment-NSO.dtd">
<tp:taxon-treatment xmlns:tp="http://www.plazi.org/taxpub"><tp:treatment-meta><kwd-group><label>Taxon classification</label><kwd>
              <named-content content-type="kingdom">Fungi</named-content>
            </kwd><kwd>
              <named-content content-type="order">Agaricales</named-content>
            </kwd><kwd>
              <named-content content-type="family">Omphalotaceae</named-content>
            </kwd></kwd-group><mixed-citation publication-type="journal"><person-group><name><surname>Li</surname><given-names>Ji-Peng</given-names></name><name><surname>Antonín</surname><given-names>Vladimír</given-names></name><name><surname>Gates</surname><given-names>Genevieve</given-names></name><name><surname>Jiang</surname><given-names>Lu</given-names></name><name><surname>Li</surname><given-names>Tai-Hui</given-names></name><name><surname>Li</surname><given-names>Yu</given-names></name><name><surname>Song</surname><given-names>Bin</given-names></name><name><surname>Deng</surname><given-names>Chun-Ying</given-names></name></person-group><article-title>﻿Emending <italic><tp:taxon-name><tp:taxon-name-part taxon-name-part-type="genus" reg="Gymnopus">Gymnopus</tp:taxon-name-part></tp:taxon-name></italic> sect. <italic><tp:taxon-name><tp:taxon-name-part taxon-name-part-type="genus" reg="Gymnopus"/><tp:taxon-name-part taxon-name-part-type="section" reg="Gymnopus">Gymnopus</tp:taxon-name-part></tp:taxon-name></italic> (<tp:taxon-name><tp:taxon-name-part taxon-name-part-type="genus" reg="Agaricales">Agaricales</tp:taxon-name-part></tp:taxon-name>, <tp:taxon-name><tp:taxon-name-part taxon-name-part-type="family">Omphalotaceae</tp:taxon-name-part></tp:taxon-name>) by including two new species from southern China</article-title><source>MycoKeys</source><day>04</day><month>03</month><year>2022</year><volume>87</volume><fpage>183</fpage><lpage>204</lpage><pub-id pub-id-type="doi">10.3897/mycokeys.87.76125</pub-id></mixed-citation></tp:treatment-meta><tp:nomenclature><label>﻿</label><tp:taxon-name>
            <object-id xmlns:xlink="http://www.w3.org/1999/xlink" content-type="arpha" xlink:type="simple">EE9234FB-C188-5CCD-B0A3-8C7B233F0CC5</object-id>
            <tp:taxon-name-part taxon-name-part-type="genus" reg="Gymnopus">Gymnopus</tp:taxon-name-part>
            <tp:taxon-name-part taxon-name-part-type="infraspecific-rank">sect.</tp:taxon-name-part>
            <tp:taxon-name-part taxon-name-part-type="section" reg="Gymnopus">Gymnopus</tp:taxon-name-part>
          </tp:taxon-name><tp:taxon-authority>, emend.</tp:taxon-authority></tp:nomenclature><tp:treatment-sec sec-type="Emended circumscription" id="SECID0E55AK"><title>Emended circumscription.</title><p>Pileus membranous or fleshy; stipe smooth or slightly to deeply sulcate-striate, with a well-developed or reduced pseudorrhiza; spore print white to pale ochraceous; cheilocystidia versiform, clavate, fusoid, tending inflated, sometimes with more or less finger-like apical projection(s), or diverticulate elements; pileipellis a cutis, or this transitioning to a trichoderm, with broad terminal elements, mostly inflated, mixed with irregularly branched elements and some resembling <italic><tp:taxon-name><tp:taxon-name-part taxon-name-part-type="genus" reg="Dryophila">Dryophila</tp:taxon-name-part></tp:taxon-name></italic>-type structures; no dextrinoid or cyanophilous structures; rooting in the substrate, frequently on roots or stumps.</p><p><bold>Type species.</bold><italic><tp:taxon-name><tp:taxon-name-part taxon-name-part-type="genus" reg="Gymnopus">Gymnopus</tp:taxon-name-part><tp:taxon-name-part taxon-name-part-type="species" reg="fusipes">fusipes</tp:taxon-name-part></tp:taxon-name></italic> (Bull.) Gray</p><p><bold>Other currently recognised species.</bold><italic><tp:taxon-name><tp:taxon-name-part taxon-name-part-type="genus" reg="Gymnopus">G.</tp:taxon-name-part><tp:taxon-name-part taxon-name-part-type="species" reg="omphalinoides">omphalinoides</tp:taxon-name-part></tp:taxon-name></italic> J.P. Li, T.H. Li &amp; Y. Li, <italic><tp:taxon-name><tp:taxon-name-part taxon-name-part-type="genus" reg="Gymnopus">G.</tp:taxon-name-part><tp:taxon-name-part taxon-name-part-type="species" reg="schizophyllus">schizophyllus</tp:taxon-name-part></tp:taxon-name></italic> J.P. Li, T.H. Li &amp; Y. Li</p></tp:treatment-sec></tp:taxon-treatment>
